# Supplementary material for: Assessing the genetic background and genomic relatedness of red cattle populations originating from Northern Europe
Source: Genet Sel Evol. 2021 Mar 6;53:23. doi: 10.1186/s12711-021-00613-6 (PMC7936461; doi:10.1186/s12711-021-00613-6)
Supplement: Supplementary file 11 — Additional file 11: Table S5. Negative z-scores obtained from the f3-statistics in THREEPOP. [file 12711_2021_613_MOESM11_ESM.xlsx]

## Sheet: Tabelle4
Target population	Source populations	f3-statistic	Standard error	Z-score	p-value	Significance
ANG	RH,RDM70	-0.00612825	0.000332757	-18.4166	4.83447e-76	significant
RDN	RH,MRY	-0.00286164	0.000186983	-15.3043	3.57839e-53	significant
PRP	RH,MRY	-0.00304495	0.000282715	-10.7704	2.37467e-27	significant
RDN	MRY,HOL	-0.00233025	0.00023321	-9.99206	8.25571e-24	significant			Negative z-scores from the f3 statistics test implemented in THREEPOP. The significance is Bonferroni corrected (P<0.05). Correction: 0.05/19.294 = 0.0026 (19294 SNPs/1000 SNPs per block)
PRP	RH,DR	-0.00238181	0.00024077	-9.89248	2.24385e-23	significant
ANG	AYR,RH	-0.00290521	0.000300872	-9.65595	2.3192e-22	significant
PRP	ANG,MRY	-0.00207593	0.000216945	-9.56895	5.39984e-22	significant
PRP	MRY,HOL	-0.00238599	0.000273273	-8.73117	1.26026e-18	significant
ANG	RH,NRC	-0.00217218	0.000270451	-8.03171	4.80617e-16	significant
ANG	BSW,RH	-0.00263423	0.00038388	-6.86211	3.39254e-12	significant
PRP	HOL,DR	-0.00154878	0.000228259	-6.78518	5.79709e-12	significant
ANG	AYR,HOL	-0.00183313	0.000278616	-6.57942	2.36143e-11	significant
PRP	MRY,DFR	-0.00107499	0.000173799	-6.18522	3.1008e-10	significant			Breed codes
RDN	MRY,SHO	-0.00121753	0.000199083	-6.11572	4.8061e-10	significant			ANG	German Angler
PRP	ANG,DR	-0.00120107	0.00020232	-5.9365	1.45585e-09	significant			AYR	Finnish Ayshire
ANG	SIM,RH	-0.00148056	0.000269851	-5.48657	2.04907e-08	significant			BRV	Braunvieh
ANG	RH,JER	-0.00155162	0.000305721	-5.07529	1.93453e-07	significant			BSW	Brown Swiss
RDN	MRY,DFR	-0.000895742	0.000182026	-4.92094	4.30648e-07	significant			DBE	Dutch Belted
ANG	RH,SHO	-0.0012515	0.000255687	-4.89465	4.92404e-07	significant			DFR	Dutch Friesian Red
RDN	MRY,BRV	-0.00093461	0.000203303	-4.59714	2.14165e-06	significant			DR	Deep Red
PRP	MRY,NRC	-0.00113198	0.000249197	-4.54253	2.77915e-06	significant			GNS	Guernsey
PRP	MRY,MON	-0.000810503	0.000178858	-4.53155	2.92762e-06	significant			GWH	Groningen White-Headed
PRP	MRY,BRV	-0.000987882	0.000226525	-4.36102	6.47288e-06	significant			HOL	Holstein Friesian
RDN	MRY,MON	-0.000796996	0.000183745	-4.33752	7.20497e-06	significant			IR	Improved Red
RDN	BSW,MRY	-0.000922473	0.000216095	-4.26883	9.82505e-06	significant			JER	Jersey
ANG	RH,BRV	-0.0013993	0.000334457	-4.18381	1.43332e-05	significant			MON	Montbeliarde
ANG	HOL,NRC	-0.00121201	0.000294203	-4.11964	1.89732e-05	significant			MRY	Meuse-Rhine-Yssel
RDN	MRY,NRC	-0.000858746	0.000209355	-4.10186	2.04921e-05	significant			NDA	N´Dama
RDN	SIM,MRY	-0.000775714	0.000192518	-4.02931	2.79704e-05	significant			NRC	Norwegian Red Cattle
PRP	MRY,SHO	-0.00139956	0.000350204	-3.99641	3.21552e-05	significant			PRP	French Red Pied Lowland
ANG	RH,MON	-0.00106377	0.000268116	-3.96759	3.63015e-05	significant			RDM70	Traditional Danish Red
PRP	BSW,MRY	-0.00109283	0.000293952	-3.71772	0.000100514	significant			RDN	Red and White Dual-Purpose
ANG	GNS,RH	-0.00110774	0.000304439	-3.63865	0.000137035	significant			RH	Red Holstein
RDN	MRY,GRO	-0.000798436	0.00022091	-3.61431	0.000150574	significant			SHO	Shorthorn
PRP	MRY,NDA	-0.00123252	0.000342543	-3.59814	0.000160251	significant			SIM	Simmental
PRP	GNS,MRY	-0.00109672	0.000324381	-3.38096	0.000361165	significant
RDN	GNS,MRY	-0.000808824	0.000249714	-3.23901	0.000599727	significant
PRP	SIM,MRY	-0.000776703	0.000240967	-3.22328	0.000633658	significant
RDN	MRY,NDA	-0.000780726	0.000262574	-2.97336	0.00147279	significant
ANG	BSW,HOL	-0.00152072	0.000517904	-2.9363	0.00166076	significant
RDN	AYR,MRY	-0.000768842	0.000262512	-2.92879	0.00170142	significant
PRP	JER,MRY	-0.000808413	0.000283264	-2.85392	0.00215917	significant
PRP	AYR,MRY	-0.000835894	0.000296179	-2.82226	0.00238432	significant
RDN	MRY,DBE	-0.000500846	0.000194719	-2.57215	0.00505345	n.s.
RDN	MRY,RDM70	-0.000786226	0.000316954	-2.48057	0.00655863	n.s.
RDN	JER,MRY	-0.000694805	0.000292651	-2.37417	0.00879423	n.s.
PRP	MRY,RDM70	-0.000804471	0.000378192	-2.12715	0.0167038	n.s.
ANG	RH,NDA	-0.000755609	0.000367249	-2.05748	0.01982	n.s.
ANG	HOL,SHO	-0.000691227	0.000348432	-1.98382	0.023638	n.s.
PRP	MRY,DBE	-0.000482504	0.000252415	-1.91155	0.027967	n.s.
PRP	MRY,GRO	-0.000652987	0.000362391	-1.80189	0.0357814	n.s.
ANG	SIM,HOL	-0.000468845	0.000266931	-1.75643	0.0395075	n.s.
PRP	RDN,NDA	-0.000540852	0.000366335	-1.47639	0.0699196	n.s.
PRP	RDN,NRC	-0.000362296	0.000251374	-1.44126	0.0747556	n.s.
ANG	HOL,BRV	-0.00044481	0.000341313	-1.30323	0.0962481	n.s.
PRP	GNS,RDN	-0.000376953	0.000320833	-1.17492	0.120013	n.s.
PRP	RDN,DFR	-0.000268304	0.000249656	-1.0747	0.141255	n.s.
PRP	RDN,BSW	-0.000259417	0.000250161	-1.037	0.149868	n.s.
PRP	RDN,RH	-0.000272371	0.000337114	-0.807949	0.20956	n.s.
ANG	JER,HOL	-0.000347032	0.000442875	-0.783588	0.216641	n.s.
PRP	RDN,SHO	-0.000271085	0.000354879	-0.763881	0.222469	n.s.
PRP	IR,RH	-0.000220158	0.000301048	-0.731307	0.232296	n.s.
PRP	RDN,JER	-0.000202667	0.000312168	-0.649226	0.258096	n.s.
PRP	ANG,RDN	-0.000155814	0.000252917	-0.616068	0.268925	n.s.
PRP	RDN,AYR	-0.000156112	0.000255334	-0.611402	0.270467	n.s.
PRP	RDN,BRV	-0.000142332	0.000248277	-0.57328	0.283228	n.s.
RDN	PRP,MRY	-8.90599e-05	0.000172796	-0.515405	0.303135	n.s.
PRP	RDN,HOL	-0.000144808	0.00033669	-0.430091	0.333565	n.s.
PRP	SIM,RDN	-9.00496e-05	0.000213371	-0.422033	0.3365	n.s.
PRP	RDN,MON	-0.000102566	0.000253917	-0.403937	0.34313	n.s.
PRP	RDN,RDM70	-0.000107304	0.00031083	-0.345219	0.364965	n.s.
ANG	HOL,MON	-8.63641e-05	0.000268271	-0.321928	0.373754	n.s.
PRP	RDN,DBE	-7.0718e-05	0.00027279	-0.25924	0.397725	n.s.
