# Supplementary material for: Assessing the genetic background and genomic relatedness of red cattle populations originating from Northern Europe
Source: Genet Sel Evol. 2021 Mar 6;53:23. doi: 10.1186/s12711-021-00613-6 (PMC7936461; doi:10.1186/s12711-021-00613-6)
Supplement: Supplementary file 13 — Additional file 13: Table S7. Full list of annotated genes located in genomic regions detected as putative selection signatures. [file 12711_2021_613_MOESM13_ESM.xlsx]

## Sheet: iHS analysis
	Breed	BTA	Region (Mb)	Number of SNPs	averaged |iHS|	Annotated genes
	RH	18	16.5-18.0	24	3.05	ABCC12, ABCC11, LONP2, SIAH1, N4BP1, LOC104974836, LOC112442233, CBLN1, LOC104970029, C18H16orf78, ZNF423
		18	18.5-19.0	7	3.46	HEATR3, LOC112442396, LOC112442446, PAPD5, LOC112442434, LOC112442433, ADCY7, BRD7, NKD1
		18	20.0-20.5	4	3	LOC112442283, LOC101906708, LOC516179
		18	21.5-26.0	66	3.32	LOC112442284, CHD9, RBL2, AKTIP, TRNAC-ACA, RPGRIP 1L, FTO, LOC112442286, LOC112442285, LOC112442444, TRNAE-CUC, IRX3, LOC785669, TRNAW-CCA, LOC104974837, LOC112441511, IRX5, IRX5,LOC107133327, TRNAA-AGC, IRX6, LOC101907485, MMP2, LPCAT2, LOC112442455, CAPNS2, TRNAF-GAA, SLC6A2, TRNAG-CCC, LOC783144, CES1, LOC508916, TRNASTOP-UCA, MT1A, MT1E, MT2A, MT3,MT4, BBS2, OGFOD1, LOC112442457, NUDT21, AMF…
		18	26.5-30.0	38	3.2	LOC781183, MIR2285N-4, LOC112442397, LOC100138242, TRNAW-CCA, LOC781392, LOC112442398, LOC112442292, TRNAA-AGC, LOC112442452, LOC100139919, CDH8, LOC112442432
		18	33.0-33.5	4	3.07	no genes
	RDN	3	25.5-26.0	3	2.92	TENT5C, MAN1A2, LOC781612, TRNAE-UUC
		9	59.0-62.5	22	2.78	LOC782675, LOC101902479, MAP3K7, BACH2, LOC112448055, GJA10, CASP8AP2, LOC112448210, LYRM2, ANKRD6, MIR7862, LOC100140683, LOC112448204, LOC101903075, LOC100847428, RRAGD, UBE2J1,MIR2903, GABRR2, LOC112448207, GABRR1, LOC107132773, PM20D2, LOC104970129, SRSF12, PNRC1, LOC104969735, RNGTT, TRNAD-GUC, CNR1, SPACA1, TRNAE-UUC, AKIRIN2, LOC112448056, ORC3, RARS2, SLC35A1, CFAP206
		15	35.0-37.0	13	2.62	USH1C, ABCC8, KCNJ11, NCR3LG1, NUCB2, LOC112441567, PIK3C2A, LOC101904314, RPS13, PLEKHA7, LOC101904740, SOX6, TRNAW-CCA
		15	41.5-42.5	9	2.47	MRVI1, TRNAG-UCC, LYVE1, RNF141, MIR2315, AMPD3, LOC101906823, ADM, MIR6518, SBF2
		15	44.5-45.0	6	2.46	EIF3F, NLRP10, LOC785565, LOC782660, OR10A6, LOC782731, OR10A3, LOC782910, LOC112441570, LOC539064, OR5P3, LOC529308, LOC617062, LOC783210, LOC538744, LOC783281, LOC112441571,LOC531779, LOC782645, LOC782678, LOC782718, LOC516263, LOC782791, LOC523139, LOC782865
		20	39.0-41.0	20	2.68	AGXT2, DNAJC21, BRIX1, RAD1, TTC23L, LOC112443042, LOC112443006, RAI14, LOC107131570, C1QTNF3, LOC112443059, AMACR, SLC45A2, RXFP3, ADAMTS12, TRNAT-UGU, TARS, LOC107131571, NPR3,LOC104975283
		20	43.5-45.0	8	2.67	LOC112443019, TRNAC-GCA, LOC521159
		26	21.5-23.5	19	2.68	LOC104975965, PAX2, LOC112444556, SLF2, SEMA4G, MRPL43, TWNK, LZTS2, PDZD7, SFXN3, KAZALD1, TLX1, LBX1, LOC112441483, LOC100847491, BTRC, LOC783067, POLL, DPCD, FBXW4, LOC101908075
		27	30.5-34.5	26	2.94	LOC112444674, UNC5D, LOC783570, TRNAE-UUC, LOC112444667, TRNAG-CCC, LOC112444609, KCNU1, TRNAG-CCC, LOC112444612, LOC112444605, ZNF703, LOC782543, ERLIN2, PLPBP, LOC112444622,ADGRA2, BRF2, RAB11FIP1, GOT1L1, TRNAC-GCA, ADRB3, EIF4EBP1, LOC112444636, ASH2L, STAR, LOC112444637, LSM1, BAG4, LOC104976116, LOC112444662, LOC112444613, DDGD2, PLPP5, NSD3,MIR2400, LOC104976117, LETM2, LOC107131134, FGFR1…
	MRY	1	148.5-150.0	3	2.53	DOPEY2, LOC101903402, MORC3, CHAF1B, CLDN14, SIM2, HLCS, LOC112448077, LOC112448075, RIPPLY3, LOC112448285, PIGP, TTC3, VPS26C, DYRK1A, KCNJ6
		3	22.0-22.5	7	2.32	BCL9, LOC107132284, LOC107132285, LOC112445902, LOC104971520, LOC112446158, CHD1L, FMO5, LOC788724
		3	25.5-26.5	3	2.41	TENT5C, MAN1A2, LOC781612, TRNAE-UUC
		15	29.5-30.0	3	2.34	BCL9L, UPK2, FOXR1, CCDC84, RPS25, TRAPPC4, SLC37A4, HYOU1, VPS11, HMBS, H2AFX, DPAGT1, C2CD2L, HINFP, ABCG4, NLRX1, PDZD3, CCDC153, CBL, TRNAG-CCC, MCAM, RNF26, C1QTNF5, MFRP,USP2, LOC112441619, THY1
		15	34.0-37.0	25	2.71	GRAMD 1B, MIR2313, SCN3B, ZNF202, LOC112441623, LOC100847729, SAAL1, TPH1, SERGEF, TRNAC-ACA, KCNC1, MYOD1, OTOG, USH1C, ABCC8, KCNJ11, NCR3LG1, NUCB2, LOC112441567, PIK3C2A,LOC101904314, RPS13, PLEKHA7, LOC112441697, C15H11orf58, LOC101904740, SOX6, TRNAW-CCA
		15	39.0-42.5	16	2.55	FAR1, LOC104974241, MIR2285B-1, LOC100297470, LOC112441720, PTH, BTBD10, ARNTL, LOC112441625, LOC112441713, RASSF10, READ1, MIR2314, PARVA, TRNAG-UCC, MICAL2, TRNAV-CAC,LOC112441627, LOC112441626, DKK3, LOC112441706, TRNAG-UCC, GALNT18, LOC616568, ZBED5, EIF4G2, LOC112441677, CTR9, LOC112441569, MRVI1, LYNE1, RNF141, MIR2315, AMPD3, LOC101906823,ADM, MIR6518, SBF2
		15	59.0-60.5	12	2.5	METTL15, TRNAC-GCA, LOC112441583, LOC788238

## Sheet: XPEHH analysis
	Breed	BTA	Region (Mb)	Number of SNPs	averaged |XPEHH|	Annotated genes
	RH-RDN	6	45.0-45.5	11	3.51	LOC112447058, LOC112447059, LOC112447057, LOC112447218, SLC34A2, SEL1L3, LOC112447153, LOC112447060, SMIM20, TRNAA-UGC
		18	14.0-15.5	16	3.87	CDT1, APRT, GALNS, TRAPPC2L, PABPN1L, CBFA2T3, ACSF3, CDH15, SLC22A31, ANKRD11, LOC112442272, LOC112442273, LOC112442271, SPG7, RPL13, LOC112442426, CPNE7, LOC112442274, DPEP1, CHMP1A, SPATA33, LOC104974758, CDK10, SPATA2L, VPS9D1, ZNF276, FANCA, SPIRE2, LOC112442275, TCF25, MC1R, TUBB3, DEF8, CENPBD1, LOC532875, DBNDD1, GAS8, LOC100296324, LOC112442447, SHCBP1, LOC101904595, LOC112442395, VPS35,…
		18	16.0-19.0	45	4.28	PHKB, LOC533093, ABCC12, ABCC11, LONP2, SIAH1, N4BP1, LOC104974836, LOC112442233, CBLN1, LOC104970029, C18H16orf78, ZNF423, HEATR3, LOC112442396, LOC112442446, PAPD5, LOC112442434, LOC112442433, ADCY7, BRD7, NKD1
		18	21.5-23.0	26	3.52	LOC112442284, CHD9, RBL2, AKTIP, TRNAC-ACA, RPGRIP 1L, FTO, LOC112442286, LOC112442285, LOC112442444, TRNAE-CUC, IRX3
		18	25.0-27.5	36	3.87	NLRC5, MIR2255G-1, LOC112442290, MIR2285N-3, CPNE2, LOC101908034, FAM192A, RSPRY1, ARL2BP, PLLP, TRNAL-CAG, CCL22, CX3CL1, CCL17, CIAPIN1, COQ9, POLR2C, DOK4, LOC104974796, CCDC102A, ADGRG5, ADGRG1, ADGRG3, DRC7, KATNB1, KIFC3, LOC112442291, CNGB1, TEPP, ZNF319, USB1, MMP15, CFAP20, CSNK2A2, CCDC113, PRSS54, LOC112442473, GINS3, NDRG4, SETD6, CNOT1, LOC112442429, LOC112442430, SLC38A7, GOT2, LOC7…
		27	32.5-33.0	9	3.65	TRNAG-CCC, LOC112444612, LOC112444605, ZNF703
		27	35.0-35.5	10	3.55	LOC101905820, IDO1, IDO2, TCIM, LOC101905981, MIR2284Q, LOC784789
		27	36.0-37.5	15	3.88	LOC112444671, LOC100298726, SFRP1, LOC104976124, GOLGA7, GINS4, GPAT4, NKX6-3, ANK1, MIR486, LOC104976783, LOC112444651, KAT6A, LOC112444664, LOC112444614, AP3M2, PLAT, IKBKB, POLB, DKK4, VDAC3, SLC20A2, LOC101906779, LOC107131913, SMIM19, LOC112444666, CHRNB3
	RH-MRY	15	36.0-40.0	7	3.71	SOX6, TRNAW-CCA, LOC104974237, INSC, LOC112441624, CALCB, CALCA, TRNAY-GUA, LOC112441568, CYP2R1, PDE3B, TRNAC-GCA, PSMA1, COPB1, LOC782705, RRAS2, SPON1, LOC104974239, MIR2284T, FAR1, LOC104974241, MIR2285B-1, LOC100297470, LOC112441720, PTH, BTBD10, ARNTL, LOC112441625, LOC112441713, RASSF10, READ1, MIR2314
		15	44.5-45.5	6	3.96	OVCH2, LOC112441695, CYB5R2, PPFIBP2, OLFML1, SYT9, LOC112441572
		18	15.0-15.5	9	4.1	VPS35, ORC6, MYLK3, C18H16orf87, LOC112442277, LOC112442443, LOC101905644, GPT2, DNAJA2, LOC789587, NETO2
		18	16.0-19.0	45	4.74	PHKB, LOC533093, ABCC12, ABCC11, LONP2, SIAH1, N4BP1, LOC104974836, LOC112442233, CBLN1, LOC104970029, C18H16orf78, ZNF423, HEATR3, LOC112442396, LOC112442446, PAPD5, LOC112442434, LOC112442433, ADCY7, BRD7, NKD1
		18	21.0-24.0	51	3.82	TOX3, LOC112442235, LOC112442450, TRNAC-ACA, LOC112442284, CHD9, RBL2, AKTIP, TRNAC-ACA, RPGRIP 1L, FTO, LOC112442286, LOC112442285, LOC112442444, TRNAE-CUC, IRX3, LOC785669, TRNAW-CCA, LOC104974837, LOC112441511, IRX5, IRX5, LOC107133327, TRNAA-AGC, IRX6, LOC101907485, MMP2, LPCAT2, LOC112442455, CAPNS2, TRNAF-GAA, SLC6A2, TRNAG-CCC, LOC783144, CES1, LOC508916
		18	25.0-27.0	31	3.88	NLRC5, MIR2255G-1, LOC112442290, MIR2285N-3, CPNE2, LOC101908034, FAM192A, RSPRY1, ARL2BP, PLLP, TRNAL-CAG, CCL22, CX3CL1, CCL17, CIAPIN1, COQ9, POLR2C, DOK4, LOC104974796, CCDC102A, ADGRG5, ADGRG1, ADGRG3, DRC7, KATNB1, KIFC3, LOC112442291, CNGB1, TEPP, ZNF319, USB1, MMP15, CFAP20, CSNK2A2, CCDC113, PRSS54, LOC112442473, GINS3, NDRG4, SETD6, CNOT1, LOC112442429, LOC112442430, SLC38A7, GOT2, LOC7…
	RDN-MRY	1	151.5-152.0	13	2.89	PIK3R4, LOC530102, COL6A5
		3	80.5-81.0	9	3.01	JAK1, RAVER2, LOC101902491, LOC112446005, LOC112446149, CACHD1
		15	45.5-46-0	5	2.9	LOC112441572, LOC112441630, RBMXL2, NLRP14, LOC782439, ZNF214, ZNF215, OR2D3, OR2D2, LOC617571, LOC790683, LOC112441696, LOC783518, LOC510100, OR6A2, LOC100337392, LOC112441545, LOC112441546, LOC516636, LOC530354, LOC100336956
		15	47.5-48.0	6	2.85	LOC787878, LOC517799, LOC505362, LOC107133168, LOC510150, LOC531135, LOC787971, LOC787988, LOC100847801, LOC531174, LOC614922, LOC788024, LOC788037, LOC107133470, LOC100851116, LOC788107, LOC616948, LOC112441633, LOC786870, TRIM5, LOC101902757, LOC788136, LOC516599, TRIM34, LOC100295358, TRIM6, LOC112441634, OR52B6, LOC788185, LOC512399
		15	53.5-56.5	42	3.08	C2CD3, PPME1, TRNAE-UUC, P4HA3, RPL36A, PGM2L1, LOC112441684, TRNAC-GCA, KCNE3, LIPT2, POLD3, CHRDL2, RNF169, LOC112441688, LOC104974272, LOC112441714, XRRA1, LOC112441640, SPCS2, NEU3, LOC112441641, OR2AT4, LOC512627, LOC790343, SLCO2B1, TPBGL, ARRB1, MIR326, RPS3, LOC112441711, LOC112441710, LOC112441642, KLHL35, GDPD5, SERPINH1, LOC101905131, MAP6, LOC112441643, LOC107133176, MOGAT2, LOC112441…
		15	58.5-60.0	20	3.54	KIF18A, METTL15, TRNAC-GCA, LOC112441583, LOC788238
		15	65.5-67.0	25	3.22	PDHX, CD44, TRNAC-ACA, SLC1A2, PAMR1, FJX1, TRIM44, LOC104974303, LDLRAD3, COMMD9, PRR5L, LOC112441554, TRNAC-GCA, TRAF6
		21	12.5-13.0	10	3.18	MCTP2, LOC112443349, LOC112443231
		21	21.0-22.5	29	3.01	TICRR, KIF7, PLIN1, PEX11A, WDR93, MESP1, LOC112443240, MESP2, ANPEP, AP3S2, ARPIN, ZNF710, IDH2, LOC101908359, LOC107131598, SEMA4B, CIB1, GDPGP1, NGRN, VPS33B, PRC1, TRNAG-CCC, LOC112443356, RCCD1, UNC45A, HDDC3, MAN2A2, FES, FURIN, LOC101907843, LOC112443241, LOC112443196, BLM, LOC107131599, CRTC3, TRNAW-CCA, IQGAP1, LOC112443375, ZNF774, ZSCAN2, WDR73, NMB, SEC11A, LOC112443242, ZNF592, MIR23…
		24	21.5-22.0	11	3.11	INO80C, LOC107131771, ZNF24, LOC107131772, ZNF397, ZSCAN30, LOC539304, MAPRE2
